# Supplementary material for: ﻿Morphology and phylogeny of Cytospora (Cytosporaceae, Diaporthales) species associated with plant cankers in Tibet, China
Source: MycoKeys. 2024 Apr 16;104:51–70. doi: 10.3897/mycokeys.104.113567 (PMC11040198; doi:10.3897/mycokeys.104.113567)
Supplement: XML Treatment for Cytospora myricicola [file mycokeys.104.113567-treatment1.xml]

<!DOCTYPE tp:taxon-treatment
  PUBLIC "-//TaxonX//DTD Taxonomic Treatment Publishing DTD v0 20100105//EN" "tax-treatment-NSO.dtd">
<tp:taxon-treatment xmlns:tp="http://www.plazi.org/taxpub"><tp:treatment-meta><kwd-group><label>Taxon classification</label><kwd>
                <named-content content-type="kingdom">Fungi</named-content>
              </kwd><kwd>
                <named-content content-type="order">Diaporthales</named-content>
              </kwd><kwd>
                <named-content content-type="family">Cytosporaceae</named-content>
              </kwd></kwd-group><mixed-citation publication-type="journal"><person-group><name><surname>Li</surname><given-names>Jiangrong</given-names></name><name><surname>Li</surname><given-names>Jieting</given-names></name><name><surname>Jiang</surname><given-names>Ning</given-names></name></person-group><article-title>﻿Morphology and phylogeny of <italic><tp:taxon-name><tp:taxon-name-part taxon-name-part-type="genus" reg="Cytospora">Cytospora</tp:taxon-name-part></tp:taxon-name></italic> (<tp:taxon-name><tp:taxon-name-part taxon-name-part-type="family">Cytosporaceae</tp:taxon-name-part></tp:taxon-name>, <tp:taxon-name><tp:taxon-name-part taxon-name-part-type="order">Diaporthales</tp:taxon-name-part></tp:taxon-name>) species associated with plant cankers in Tibet, China</article-title><source>MycoKeys</source><day>16</day><month>04</month><year>2024</year><volume>104</volume><fpage>51</fpage><lpage>70</lpage><pub-id pub-id-type="doi">10.3897/mycokeys.104.113567</pub-id></mixed-citation></tp:treatment-meta><tp:nomenclature><label>﻿</label><tp:taxon-name>
              <object-id xmlns:xlink="http://www.w3.org/1999/xlink" content-type="arpha" xlink:type="simple">01B68910-8BBE-5176-B1E0-8BC5255B820F</object-id>
              <tp:taxon-name-part taxon-name-part-type="genus" reg="Cytospora">Cytospora</tp:taxon-name-part>
              <tp:taxon-name-part taxon-name-part-type="species" reg="myricicola">myricicola</tp:taxon-name-part>
              <object-id xmlns:xlink="http://www.w3.org/1999/xlink" content-type="mycobank" xlink:type="simple">MycoBank No: 850240</object-id>
            </tp:taxon-name><tp:taxon-authority>Ning Jiang</tp:taxon-authority><tp:taxon-status xmlns:xlink="http://www.w3.org/1999/xlink" xlink:type="simple">sp. nov.</tp:taxon-status><xref ref-type="fig" rid="F1">Fig. 2</xref></tp:nomenclature><tp:treatment-sec sec-type="etymology" id="SECID0ECLBM"><title>Etymology.</title><p>“<italic>myrici</italic>” refers to the host genus <italic><tp:taxon-name><tp:taxon-name-part taxon-name-part-type="genus" reg="Myricaria">Myricaria</tp:taxon-name-part></tp:taxon-name></italic> and “-<italic>cola</italic>” means inhabiting.</p><fig id="F1" position="float" orientation="portrait"><object-id xmlns:xlink="http://www.w3.org/1999/xlink" content-type="doi" xlink:type="simple">10.3897/mycokeys.104.113567.figure2</object-id><object-id xmlns:xlink="http://www.w3.org/1999/xlink" content-type="arpha" xlink:type="simple">9B0AEC43-D08A-51B7-AF9B-3EA569B81902</object-id><label>Figure 2.</label><caption><p><italic><tp:taxon-name><tp:taxon-name-part taxon-name-part-type="genus" reg="Cytospora">Cytospora</tp:taxon-name-part><tp:taxon-name-part taxon-name-part-type="species" reg="myricicola">myricicola</tp:taxon-name-part></tp:taxon-name></italic> (CAF800083, holotype) <bold>A, B</bold> canker disease symptom <bold>C</bold> conidioma <bold>D</bold> transverse section through a conidioma <bold>E</bold> longitudinal section through a conidioma <bold>F</bold> conidiophores and conidia <bold>G, H</bold> conidia. Scale bars: 2000 µm (<bold>B</bold>); 1000 µm (<bold>C, D</bold>); 500 µm (<bold>E</bold>); 10 µm (<bold>F–H</bold>).</p></caption><graphic xmlns:xlink="http://www.w3.org/1999/xlink" xlink:href="mycokeys-104-051-g002.jpg" position="float" orientation="portrait" xlink:type="simple" id="oo_1026488.jpg"><uri content-type="original_file" xlink:type="simple">https://binary.pensoft.net/fig/1026488</uri></graphic></fig></tp:treatment-sec><tp:treatment-sec sec-type="Holotype" id="SECID0E6MBM"><title>Holotype.</title><p>CAF800083.</p></tp:treatment-sec><tp:treatment-sec sec-type="description" id="SECID0EENBM"><title>Description.</title><p>Associated with branch canker disease of <italic><tp:taxon-name><tp:taxon-name-part taxon-name-part-type="genus" reg="Myricaria">Myricaria</tp:taxon-name-part><tp:taxon-name-part taxon-name-part-type="species" reg="paniculate">paniculate</tp:taxon-name-part></tp:taxon-name></italic>. <bold><italic>Sexual morph</italic></bold>: Undetermined. <bold><italic>Asexual morph</italic></bold>: Pycnidial stromata ostiolated, semi-immersed in the host bark, scattered, discoid, with multiple locules. Conceptacle dark brown to black, circular surrounded stromata. Ectostromatic disc dark yellow, circular to ovoid, (250–)350–450(–550) μm diam., with one ostiole per disc. Ostioles dark, at the same level as the disc, (35–)55–85(–100) μm diam. Locule numerous, arranged circularly or elliptically with independent walls (245–)300–450(–550) μm diam. Peridium comprising a few layers of cells of textura angularis, with innermost layer brown, outer layer brown to dark brown. Conidiophores hyaline, branched, thin-walled, filamentous. Conidiogenous cells enteroblastic polyphialidic, 6.5–35.5 × 1.5–2.5 μm. Conidia hyaline, allantoid, smooth, aseptate, thin-walled, (4.4–)4.7–5.6(–5.8) × 1.4–1.7 μm (x̄ = 5.2 × 1.6 μm).</p></tp:treatment-sec><tp:treatment-sec sec-type="description" id="SECID0E2NBM"><title>Culture characteristics.</title><p>Colonies on PDA flat, with flocculent aerial mycelium and entire edge, initially white, becoming dark and reaching 90 mm diameter after 10 days at 25 °C, sterile.</p></tp:treatment-sec><tp:treatment-sec sec-type="material" id="SECID0EAOBM"><title>Materials examined.</title><p>China, Tibet Tibetan Autonomous Region, Lhasa City, Mozhugongka County, Riduo Township, Zen Village, on cankered branches of <italic><tp:taxon-name><tp:taxon-name-part taxon-name-part-type="genus" reg="Myricaria">Myricaria</tp:taxon-name-part><tp:taxon-name-part taxon-name-part-type="species" reg="paniculate">paniculate</tp:taxon-name-part></tp:taxon-name></italic>, 28 July 2022, Jin Peng, Liu Yuanyuan, Jiang Ning and Liu Min (CAF800083, <bold><italic>holotype</italic></bold>); ex-type culture <abbrev xmlns:xlink="http://www.w3.org/1999/xlink" xlink:title="China Forestry Culture Collection Center" id="ABBRID0EUOBM" xlink:type="simple">CFCC</abbrev> 59323. China, Tibet Tibetan Autonomous Region, Lhasa City, Mozhugongka County, Riduo Township, Renqinglin Village, on cankered branches of <italic><tp:taxon-name><tp:taxon-name-part taxon-name-part-type="genus" reg="Myricaria">Myricaria</tp:taxon-name-part><tp:taxon-name-part taxon-name-part-type="species" reg="paniculate">paniculate</tp:taxon-name-part></tp:taxon-name></italic>, 28 July 2022, Jin Peng, Liu Yuanyuan, Jiang Ning and Liu Min (XZ010B); cultures <abbrev xmlns:xlink="http://www.w3.org/1999/xlink" xlink:title="China Forestry Culture Collection Center" id="ABBRID0EDPBM" xlink:type="simple">CFCC</abbrev> 59324 and <abbrev xmlns:xlink="http://www.w3.org/1999/xlink" xlink:title="China Forestry Culture Collection Center" id="ABBRID0EHPBM" xlink:type="simple">CFCC</abbrev> 59325.</p></tp:treatment-sec><tp:treatment-sec sec-type="notes" id="SECID0ELPBM"><title>Notes.</title><p>Phylogenetically, <italic><tp:taxon-name><tp:taxon-name-part taxon-name-part-type="genus" reg="Cytospora">Cytospora</tp:taxon-name-part><tp:taxon-name-part taxon-name-part-type="species" reg="myricicola">myricicola</tp:taxon-name-part></tp:taxon-name></italic> is close to <italic><tp:taxon-name><tp:taxon-name-part taxon-name-part-type="genus" reg="Cytospora">C.</tp:taxon-name-part><tp:taxon-name-part taxon-name-part-type="species" reg="fraxinigena">fraxinigena</tp:taxon-name-part></tp:taxon-name></italic>, <italic><tp:taxon-name><tp:taxon-name-part taxon-name-part-type="genus" reg="Cytospora">C.</tp:taxon-name-part><tp:taxon-name-part taxon-name-part-type="species" reg="junipericola">junipericola</tp:taxon-name-part></tp:taxon-name></italic>, <italic><tp:taxon-name><tp:taxon-name-part taxon-name-part-type="genus" reg="Cytospora">C.</tp:taxon-name-part><tp:taxon-name-part taxon-name-part-type="species" reg="pubescentis">pubescentis</tp:taxon-name-part></tp:taxon-name></italic>, <italic><tp:taxon-name><tp:taxon-name-part taxon-name-part-type="genus" reg="Cytospora">C.</tp:taxon-name-part><tp:taxon-name-part taxon-name-part-type="species" reg="quercicola">quercicola</tp:taxon-name-part></tp:taxon-name></italic> and <italic><tp:taxon-name><tp:taxon-name-part taxon-name-part-type="genus" reg="Cytospora">C.</tp:taxon-name-part><tp:taxon-name-part taxon-name-part-type="species" reg="rosae">rosae</tp:taxon-name-part></tp:taxon-name></italic> (Fig. <xref ref-type="fig" rid="F4">1</xref>). Of these six species, only <italic><tp:taxon-name><tp:taxon-name-part taxon-name-part-type="genus" reg="Cytospora">C.</tp:taxon-name-part><tp:taxon-name-part taxon-name-part-type="species" reg="myricicola">myricicola</tp:taxon-name-part></tp:taxon-name></italic>, <italic><tp:taxon-name><tp:taxon-name-part taxon-name-part-type="genus" reg="Cytospora">C.</tp:taxon-name-part><tp:taxon-name-part taxon-name-part-type="species" reg="pubescentis">pubescentis</tp:taxon-name-part></tp:taxon-name></italic> and <italic><tp:taxon-name><tp:taxon-name-part taxon-name-part-type="genus" reg="Cytospora">C.</tp:taxon-name-part><tp:taxon-name-part taxon-name-part-type="species" reg="rosae">rosae</tp:taxon-name-part></tp:taxon-name></italic> have asexual morph descriptions; <italic><tp:taxon-name><tp:taxon-name-part taxon-name-part-type="genus" reg="Cytospora">C.</tp:taxon-name-part><tp:taxon-name-part taxon-name-part-type="species" reg="myricicola">myricicola</tp:taxon-name-part></tp:taxon-name></italic> (4.7–5.6 × 1.4–1.7 μm) is different from <italic><tp:taxon-name><tp:taxon-name-part taxon-name-part-type="genus" reg="Cytospora">C.</tp:taxon-name-part><tp:taxon-name-part taxon-name-part-type="species" reg="pubescentis">pubescentis</tp:taxon-name-part></tp:taxon-name></italic> (5.8–7.5 × 1.3–1.6 μm) by shorter conidia and from <italic><tp:taxon-name><tp:taxon-name-part taxon-name-part-type="genus" reg="Cytospora">C.</tp:taxon-name-part><tp:taxon-name-part taxon-name-part-type="species" reg="rosae">rosae</tp:taxon-name-part></tp:taxon-name></italic> (3–5 × 0.5–1 μm) by larger conidia (<xref ref-type="bibr" rid="B34">Senanayake et al. 2017</xref>; <xref ref-type="bibr" rid="B35">Shang et al. 2020</xref>). In addition, <italic><tp:taxon-name><tp:taxon-name-part taxon-name-part-type="genus" reg="Cytospora">C.</tp:taxon-name-part><tp:taxon-name-part taxon-name-part-type="species" reg="myricicola">myricicola</tp:taxon-name-part></tp:taxon-name></italic> can be distinguished from the other five species by host and distribution (<italic><tp:taxon-name><tp:taxon-name-part taxon-name-part-type="genus" reg="Cytospora">C.</tp:taxon-name-part><tp:taxon-name-part taxon-name-part-type="species" reg="myricicola">myricicola</tp:taxon-name-part></tp:taxon-name></italic> from <italic><tp:taxon-name><tp:taxon-name-part taxon-name-part-type="genus" reg="Myricaria">Myricaria</tp:taxon-name-part><tp:taxon-name-part taxon-name-part-type="species" reg="paniculate">paniculate</tp:taxon-name-part></tp:taxon-name></italic> in China vs. <italic><tp:taxon-name><tp:taxon-name-part taxon-name-part-type="genus" reg="Cytospora">C.</tp:taxon-name-part><tp:taxon-name-part taxon-name-part-type="species" reg="fraxinigena">fraxinigena</tp:taxon-name-part></tp:taxon-name></italic> from <italic><tp:taxon-name><tp:taxon-name-part taxon-name-part-type="genus" reg="Fraxinus">Fraxinus</tp:taxon-name-part><tp:taxon-name-part taxon-name-part-type="species" reg="ornus">ornus</tp:taxon-name-part></tp:taxon-name></italic> in Italy vs. <italic><tp:taxon-name><tp:taxon-name-part taxon-name-part-type="genus" reg="Cytospora">C.</tp:taxon-name-part><tp:taxon-name-part taxon-name-part-type="species" reg="junipericola">junipericola</tp:taxon-name-part></tp:taxon-name></italic> from <italic><tp:taxon-name><tp:taxon-name-part taxon-name-part-type="genus" reg="Juniperus">Juniperus</tp:taxon-name-part><tp:taxon-name-part taxon-name-part-type="species" reg="communis">communis</tp:taxon-name-part></tp:taxon-name></italic> in Italy vs. <italic><tp:taxon-name><tp:taxon-name-part taxon-name-part-type="genus" reg="Cytospora">C.</tp:taxon-name-part><tp:taxon-name-part taxon-name-part-type="species" reg="pubescentis">pubescentis</tp:taxon-name-part></tp:taxon-name></italic> from <italic><tp:taxon-name><tp:taxon-name-part taxon-name-part-type="genus" reg="Quercus">Quercus</tp:taxon-name-part><tp:taxon-name-part taxon-name-part-type="species" reg="pubescens">pubescens</tp:taxon-name-part></tp:taxon-name></italic> in Italy vs. <italic><tp:taxon-name><tp:taxon-name-part taxon-name-part-type="genus" reg="Cytospora">C.</tp:taxon-name-part><tp:taxon-name-part taxon-name-part-type="species" reg="quercicola">quercicola</tp:taxon-name-part></tp:taxon-name></italic> from <italic><tp:taxon-name><tp:taxon-name-part taxon-name-part-type="genus" reg="Quercus">Quercus</tp:taxon-name-part></tp:taxon-name></italic> sp. in Italy vs. <italic><tp:taxon-name><tp:taxon-name-part taxon-name-part-type="genus" reg="Cytospora">C.</tp:taxon-name-part><tp:taxon-name-part taxon-name-part-type="species" reg="rosae">rosae</tp:taxon-name-part></tp:taxon-name></italic> from <italic><tp:taxon-name><tp:taxon-name-part taxon-name-part-type="genus" reg="Rosa">Rosa</tp:taxon-name-part><tp:taxon-name-part taxon-name-part-type="species" reg="canina">canina</tp:taxon-name-part></tp:taxon-name></italic> in Italy) (<xref ref-type="bibr" rid="B34">Senanayake et al. 2017</xref>; <xref ref-type="bibr" rid="B35">Shang et al. 2020</xref>).</p></tp:treatment-sec><tp:treatment-sec><!--Section generated to contain objects referenced in tp:taxon-treatment.--><fig id="F4" position="float" orientation="portrait"><object-id xmlns:xlink="http://www.w3.org/1999/xlink" content-type="doi" xlink:type="simple">10.3897/mycokeys.104.113567.figure1</object-id><object-id xmlns:xlink="http://www.w3.org/1999/xlink" content-type="arpha" xlink:type="simple">694C42D4-F28A-5932-8C36-2A2B3338A66A</object-id><label>Figure 1.</label><caption><p>Maximum Likelihood tree generated from combined <abbrev xmlns:xlink="http://www.w3.org/1999/xlink" xlink:title="internal transcribed spacer region rDNA" id="ABBRID0ETIBM" xlink:type="simple">ITS</abbrev>, <italic><abbrev xmlns:xlink="http://www.w3.org/1999/xlink" xlink:title="partial actin" id="ABBRID0EYIBM" xlink:type="simple">act</abbrev></italic>, <italic><abbrev xmlns:xlink="http://www.w3.org/1999/xlink" xlink:title="RNA polymerase II second largest subunit" id="ABBRID0E4IBM" xlink:type="simple">rpb2</abbrev></italic>, <italic><abbrev xmlns:xlink="http://www.w3.org/1999/xlink" xlink:title="translation elongation factor 1-alpha" id="ABBRID0ECJBM" xlink:type="simple">tef1</abbrev></italic> and <italic><abbrev xmlns:xlink="http://www.w3.org/1999/xlink" xlink:title="beta-tubulin" id="ABBRID0EHJBM" xlink:type="simple">tub2</abbrev></italic> sequence data. Bootstrap support values ≥ 50% and Bayesian posterior probabilities ≥ 0.90 are demonstrated at the branches. Ex-type cultures are marked with (*).</p></caption><graphic xmlns:xlink="http://www.w3.org/1999/xlink" xlink:href="mycokeys-104-051-g001.jpg" position="float" orientation="portrait" xlink:type="simple" id="oo_1026487.jpg"><uri content-type="original_file" xlink:type="simple">https://binary.pensoft.net/fig/1026487</uri></graphic></fig></tp:treatment-sec><ref-list><ref id="B34"><mixed-citation xmlns:xlink="http://www.w3.org/1999/xlink" xlink:type="simple"><person-group><name name-style="western"><surname>Senanayake</surname><given-names>IC</given-names></name><name name-style="western"><surname>Crous</surname><given-names>PW</given-names></name><name name-style="western"><surname>Groenewald</surname><given-names>JZ</given-names></name><name name-style="western"><surname>Maharachchikumbura</surname><given-names>SSN</given-names></name><name name-style="western"><surname>Jeewon</surname><given-names>R</given-names></name><name name-style="western"><surname>Phillips</surname><given-names>AJL</given-names></name><name name-style="western"><surname>Bhat</surname><given-names>DJ</given-names></name><name name-style="western"><surname>Perera</surname><given-names>RH</given-names></name><name name-style="western"><surname>Li</surname><given-names>QR</given-names></name><name name-style="western"><surname>Li</surname><given-names>WJ</given-names></name><name name-style="western"><surname>Tangthirasunun</surname><given-names>N</given-names></name><name name-style="western"><surname>Norphanphoun</surname><given-names>C</given-names></name><name name-style="western"><surname>Karunarathna</surname><given-names>SC</given-names></name><name name-style="western"><surname>Camporesi</surname><given-names>E</given-names></name><name name-style="western"><surname>Manawasighe</surname><given-names>IS</given-names></name><name name-style="western"><surname>Al-Sadi</surname><given-names>AM</given-names></name><name name-style="western"><surname>Hyde</surname><given-names>KD</given-names></name></person-group> (<year>2017</year>) <article-title>Families of <tp:taxon-name><tp:taxon-name-part taxon-name-part-type="order">Diaporthales</tp:taxon-name-part></tp:taxon-name> based on morphological and phylogenetic evidence.</article-title><source>Studies in Mycology</source><volume>86</volume>(<issue>1</issue>): <fpage>217</fpage>–<lpage>296</lpage>. <ext-link xlink:href="10.1016/j.simyco.2017.07.003" ext-link-type="doi" xlink:type="simple">https://doi.org/10.1016/j.simyco.2017.07.003</ext-link></mixed-citation></ref><ref id="B35"><mixed-citation xmlns:xlink="http://www.w3.org/1999/xlink" xlink:type="simple"><person-group><name name-style="western"><surname>Shang</surname><given-names>QJ</given-names></name><name name-style="western"><surname>Hyde</surname><given-names>KD</given-names></name><name name-style="western"><surname>Camporesi</surname><given-names>E</given-names></name><name name-style="western"><surname>Maharachchikumbura</surname><given-names>SSN</given-names></name><name name-style="western"><surname>Norphanphoun</surname><given-names>C</given-names></name><name name-style="western"><surname>Brooks</surname><given-names>S</given-names></name><name name-style="western"><surname>Liu</surname><given-names>JK</given-names></name></person-group> (<year>2020</year>) <article-title>Additions to the genus <italic><tp:taxon-name><tp:taxon-name-part taxon-name-part-type="genus">Cytospora</tp:taxon-name-part></tp:taxon-name></italic> with sexual morph in <tp:taxon-name><tp:taxon-name-part taxon-name-part-type="family">Cytosporaceae</tp:taxon-name-part></tp:taxon-name>.</article-title><source>Mycosphere : Journal of Fungal Biology</source><volume>11</volume>(<issue>1</issue>): <fpage>189</fpage>–<lpage>224</lpage>. <ext-link xlink:href="10.5943/mycosphere/11/1/2" ext-link-type="doi" xlink:type="simple">https://doi.org/10.5943/mycosphere/11/1/2</ext-link></mixed-citation></ref></ref-list></tp:taxon-treatment>
