# Supplementary material for: ﻿Morphology and phylogeny of Cytospora (Cytosporaceae, Diaporthales) species associated with plant cankers in Tibet, China
Source: MycoKeys. 2024 Apr 16;104:51–70. doi: 10.3897/mycokeys.104.113567 (PMC11040198; doi:10.3897/mycokeys.104.113567)
Supplement: XML Treatment for Cytospora populina [file mycokeys.104.113567-treatment2.xml]

<!DOCTYPE tp:taxon-treatment
  PUBLIC "-//TaxonX//DTD Taxonomic Treatment Publishing DTD v0 20100105//EN" "tax-treatment-NSO.dtd">
<tp:taxon-treatment xmlns:tp="http://www.plazi.org/taxpub"><tp:treatment-meta><kwd-group><label>Taxon classification</label><kwd>
                <named-content content-type="kingdom">Fungi</named-content>
              </kwd><kwd>
                <named-content content-type="order">Diaporthales</named-content>
              </kwd><kwd>
                <named-content content-type="family">Cytosporaceae</named-content>
              </kwd></kwd-group><mixed-citation publication-type="journal"><person-group><name><surname>Li</surname><given-names>Jiangrong</given-names></name><name><surname>Li</surname><given-names>Jieting</given-names></name><name><surname>Jiang</surname><given-names>Ning</given-names></name></person-group><article-title>﻿Morphology and phylogeny of <italic><tp:taxon-name><tp:taxon-name-part taxon-name-part-type="genus" reg="Cytospora">Cytospora</tp:taxon-name-part></tp:taxon-name></italic> (<tp:taxon-name><tp:taxon-name-part taxon-name-part-type="family">Cytosporaceae</tp:taxon-name-part></tp:taxon-name>, <tp:taxon-name><tp:taxon-name-part taxon-name-part-type="order">Diaporthales</tp:taxon-name-part></tp:taxon-name>) species associated with plant cankers in Tibet, China</article-title><source>MycoKeys</source><day>16</day><month>04</month><year>2024</year><volume>104</volume><fpage>51</fpage><lpage>70</lpage><pub-id pub-id-type="doi">10.3897/mycokeys.104.113567</pub-id></mixed-citation></tp:treatment-meta><tp:nomenclature><label>﻿</label><tp:taxon-name>
              <object-id xmlns:xlink="http://www.w3.org/1999/xlink" content-type="arpha" xlink:type="simple">1555AFEA-3347-5D3B-B54A-73345BF03C5D</object-id>
              <tp:taxon-name-part taxon-name-part-type="genus" reg="Cytospora">Cytospora</tp:taxon-name-part>
              <tp:taxon-name-part taxon-name-part-type="species" reg="populina">populina</tp:taxon-name-part>
            </tp:taxon-name><tp:taxon-authority>(Pers.) Rabenh., Deutschl. Krypt.-Fl. (Leipzig) 1: 148. 1844</tp:taxon-authority><xref ref-type="fig" rid="F2">Fig. 3</xref></tp:nomenclature><tp:treatment-sec sec-type="description" id="SECID0E4ZBM"><title>Description.</title><p>Associated with branch canker disease of <italic><tp:taxon-name><tp:taxon-name-part taxon-name-part-type="genus" reg="Prunus">Prunus</tp:taxon-name-part><tp:taxon-name-part taxon-name-part-type="species" reg="cerasifera">cerasifera</tp:taxon-name-part></tp:taxon-name></italic>. <bold><italic>Sexual morph</italic></bold>: Stromata immersed in bark. Ascostromata, erumpent through the surface of bark, lenticular, extending to a large circular area, (750–)900–1200(–1350) μm diam. Disc grey to black, circular to ovoid, (85–)100–150(–195) μm in diameter. Ostioles numerous, dark brown to black, at the same level as the disc, (25–)31–46(–52) μm diam. Locules dark brown, arranged circularly, flask-shaped to spherical, (180–)195–285(–340) μm diam. Asci clavate to elongate obovoid, (45–)55.5–62.5(–67) × (6.5–)8–12(–16) μm, 4-spored. Ascospores biseriate, elongate-allantoid, thin-walled, hyaline, aseptate, (15–)18.5–23.5(–25.5) × (4–)4.5–5.5(–6.5) μm (x̄ = 20.4 × 5.1 μm). <bold><italic>Asexual morph</italic></bold>: Undetermined.</p><fig id="F2" position="float" orientation="portrait"><object-id xmlns:xlink="http://www.w3.org/1999/xlink" content-type="doi" xlink:type="simple">10.3897/mycokeys.104.113567.figure3</object-id><object-id xmlns:xlink="http://www.w3.org/1999/xlink" content-type="arpha" xlink:type="simple">A9E2547C-682E-549B-8433-7754B67D4B6C</object-id><label>Figure 3.</label><caption><p><italic><tp:taxon-name><tp:taxon-name-part taxon-name-part-type="genus" reg="Cytospora">Cytospora</tp:taxon-name-part><tp:taxon-name-part taxon-name-part-type="species" reg="populina">populina</tp:taxon-name-part></tp:taxon-name></italic> (CAF800085) <bold>A, B</bold> canker disease symptom <bold>C</bold> ascostromata <bold>D</bold> transverse section through an ascostroma <bold>E</bold> asci and Ascospores <bold>F</bold> ascospores. Scale bars: 2000 µm (<bold>B</bold>); 500 µm (<bold>C</bold>); 200 µm (<bold>D</bold>); = 10 µm (<bold>E–F</bold>).</p></caption><graphic xmlns:xlink="http://www.w3.org/1999/xlink" xlink:href="mycokeys-104-051-g003.jpg" position="float" orientation="portrait" xlink:type="simple" id="oo_1026489.jpg"><uri content-type="original_file" xlink:type="simple">https://binary.pensoft.net/fig/1026489</uri></graphic></fig></tp:treatment-sec><tp:treatment-sec sec-type="description" id="SECID0E52BM"><title>Culture characteristics.</title><p>Colonies on PDA flat, with flocculent aerial mycelium and entire edge, initially white, becoming luteous and reaching 80 mm diameter after 10 days at 25 °C, sterile.</p></tp:treatment-sec><tp:treatment-sec sec-type="material" id="SECID0ED3BM"><title>Materials examined.</title><p>China, Tibet Tibetan Autonomous Region, Shigatse City, Sangzhuzi District, Gongjuelinka Park, on cankered branches of <italic><tp:taxon-name><tp:taxon-name-part taxon-name-part-type="genus" reg="Prunus">Prunus</tp:taxon-name-part><tp:taxon-name-part taxon-name-part-type="species" reg="cerasifera">cerasifera</tp:taxon-name-part></tp:taxon-name></italic>, 2 August 2022, Jin Peng, Jiang Ning and Liu Min (XZ063); culture <abbrev xmlns:xlink="http://www.w3.org/1999/xlink" xlink:title="China Forestry Culture Collection Center" id="ABBRID0EU3BM" xlink:type="simple">CFCC</abbrev> 58856.</p></tp:treatment-sec><tp:treatment-sec sec-type="notes" id="SECID0EY3BM"><title>Notes.</title><p><italic><tp:taxon-name><tp:taxon-name-part taxon-name-part-type="genus" reg="Cytospora">Cytospora</tp:taxon-name-part><tp:taxon-name-part taxon-name-part-type="species" reg="populina">populina</tp:taxon-name-part></tp:taxon-name></italic> has been reported from <italic><tp:taxon-name><tp:taxon-name-part taxon-name-part-type="genus" reg="Populus">Populus</tp:taxon-name-part><tp:taxon-name-part taxon-name-part-type="species" reg="canadensis">canadensis</tp:taxon-name-part></tp:taxon-name></italic> in Argentina, <italic><tp:taxon-name><tp:taxon-name-part taxon-name-part-type="genus" reg="Salix">Salix</tp:taxon-name-part><tp:taxon-name-part taxon-name-part-type="species" reg="psammophila">psammophila</tp:taxon-name-part></tp:taxon-name></italic> in Shaanxi Province of China and <italic><tp:taxon-name><tp:taxon-name-part taxon-name-part-type="genus" reg="Acer">Acer</tp:taxon-name-part><tp:taxon-name-part taxon-name-part-type="species" reg="pubescens">pubescens</tp:taxon-name-part></tp:taxon-name> Rubus</italic> sp. in Uzbekistan (<xref ref-type="bibr" rid="B10">Farr 1973</xref>; <xref ref-type="bibr" rid="B8">Fan et al. 2015</xref>; <xref ref-type="bibr" rid="B12">Gafforov 2017</xref>). This fungus is distinguished from the other <italic><tp:taxon-name><tp:taxon-name-part taxon-name-part-type="genus" reg="Cytospora">Cytospora</tp:taxon-name-part></tp:taxon-name></italic> species by its 4-ascospored asci and undiscovered asexual state (<xref ref-type="bibr" rid="B8">Fan et al. 2015</xref>). In the present study, we firstly found this fungus causing cankered branches of <italic><tp:taxon-name><tp:taxon-name-part taxon-name-part-type="genus" reg="Prunus">Prunus</tp:taxon-name-part><tp:taxon-name-part taxon-name-part-type="species" reg="cerasifera">cerasifera</tp:taxon-name-part></tp:taxon-name></italic> in Tibet, China.</p></tp:treatment-sec><ref-list><ref id="B10"><mixed-citation xmlns:xlink="http://www.w3.org/1999/xlink" xlink:type="simple"><person-group><name name-style="western"><surname>Farr</surname><given-names>ML</given-names></name></person-group> (<year>1973</year>) <article-title>An annotated list of Spegazzini’s fungus taxa, Vol. 1. Biblioth. Mycol.</article-title><volume>35</volume>: <fpage>1</fpage>–<lpage>823</lpage>.</mixed-citation></ref><ref id="B8"><mixed-citation xmlns:xlink="http://www.w3.org/1999/xlink" xlink:type="simple"><person-group><name name-style="western"><surname>Fan</surname><given-names>XL</given-names></name><name name-style="western"><surname>Hyde</surname><given-names>KD</given-names></name><name name-style="western"><surname>Yang</surname><given-names>Q</given-names></name><name name-style="western"><surname>Liang</surname><given-names>YM</given-names></name><name name-style="western"><surname>Ma</surname><given-names>R</given-names></name><name name-style="western"><surname>Tian</surname><given-names>CM</given-names></name></person-group> (<year>2015</year>) <article-title><italic><tp:taxon-name><tp:taxon-name-part taxon-name-part-type="genus">Cytospora</tp:taxon-name-part></tp:taxon-name></italic> species associated with canker disease of three antidesertification plants in northwestern China.</article-title><source>Phytotaxa</source><volume>197</volume>(<issue>4</issue>): <fpage>227</fpage>–<lpage>244</lpage>. <ext-link xlink:href="10.11646/phytotaxa.197.4.1" ext-link-type="doi" xlink:type="simple">https://doi.org/10.11646/phytotaxa.197.4.1</ext-link></mixed-citation></ref><ref id="B12"><mixed-citation xmlns:xlink="http://www.w3.org/1999/xlink" xlink:type="simple"><person-group><name name-style="western"><surname>Gafforov</surname><given-names>YS</given-names></name></person-group> (<year>2017</year>) <article-title>A preliminary checklist of Ascomycetous microfungi from southern Uzbekistan.</article-title><source>Mycosphere</source><volume>8</volume>(<issue>4</issue>): <fpage>660</fpage>–<lpage>696</lpage>. <ext-link xlink:href="10.5943/mycosphere/8/4/12" ext-link-type="doi" xlink:type="simple">https://doi.org/10.5943/mycosphere/8/4/12</ext-link></mixed-citation></ref></ref-list></tp:taxon-treatment>
