# Supplementary material for: ﻿Morphology and phylogeny of Cytospora (Cytosporaceae, Diaporthales) species associated with plant cankers in Tibet, China
Source: MycoKeys. 2024 Apr 16;104:51–70. doi: 10.3897/mycokeys.104.113567 (PMC11040198; doi:10.3897/mycokeys.104.113567)
Supplement: XML Treatment for Cytospora sibiraeicola [file mycokeys.104.113567-treatment3.xml]

<!DOCTYPE tp:taxon-treatment
  PUBLIC "-//TaxonX//DTD Taxonomic Treatment Publishing DTD v0 20100105//EN" "tax-treatment-NSO.dtd">
<tp:taxon-treatment xmlns:tp="http://www.plazi.org/taxpub"><tp:treatment-meta><kwd-group><label>Taxon classification</label><kwd>
                <named-content content-type="kingdom">Fungi</named-content>
              </kwd><kwd>
                <named-content content-type="order">Diaporthales</named-content>
              </kwd><kwd>
                <named-content content-type="family">Cytosporaceae</named-content>
              </kwd></kwd-group><mixed-citation publication-type="journal"><person-group><name><surname>Li</surname><given-names>Jiangrong</given-names></name><name><surname>Li</surname><given-names>Jieting</given-names></name><name><surname>Jiang</surname><given-names>Ning</given-names></name></person-group><article-title>﻿Morphology and phylogeny of <italic><tp:taxon-name><tp:taxon-name-part taxon-name-part-type="genus" reg="Cytospora">Cytospora</tp:taxon-name-part></tp:taxon-name></italic> (<tp:taxon-name><tp:taxon-name-part taxon-name-part-type="family">Cytosporaceae</tp:taxon-name-part></tp:taxon-name>, <tp:taxon-name><tp:taxon-name-part taxon-name-part-type="order">Diaporthales</tp:taxon-name-part></tp:taxon-name>) species associated with plant cankers in Tibet, China</article-title><source>MycoKeys</source><day>16</day><month>04</month><year>2024</year><volume>104</volume><fpage>51</fpage><lpage>70</lpage><pub-id pub-id-type="doi">10.3897/mycokeys.104.113567</pub-id></mixed-citation></tp:treatment-meta><tp:nomenclature><label>﻿</label><tp:taxon-name>
              <object-id xmlns:xlink="http://www.w3.org/1999/xlink" content-type="arpha" xlink:type="simple">50058A64-9316-5086-A370-BA91E01FA307</object-id>
              <tp:taxon-name-part taxon-name-part-type="genus" reg="Cytospora">Cytospora</tp:taxon-name-part>
              <tp:taxon-name-part taxon-name-part-type="species" reg="sibiraeicola">sibiraeicola</tp:taxon-name-part>
              <object-id xmlns:xlink="http://www.w3.org/1999/xlink" content-type="mycobank" xlink:type="simple">MycoBank No: 850241</object-id>
            </tp:taxon-name><tp:taxon-authority>Ning Jiang</tp:taxon-authority><tp:taxon-status xmlns:xlink="http://www.w3.org/1999/xlink" xlink:type="simple">sp. nov.</tp:taxon-status><xref ref-type="fig" rid="F3">Fig. 4</xref></tp:nomenclature><tp:treatment-sec sec-type="etymology" id="SECID0EABCM"><title>Etymology.</title><p>“<italic>sibiraei</italic>” refers to the host genus <italic><tp:taxon-name><tp:taxon-name-part taxon-name-part-type="genus" reg="Sibiraea">Sibiraea</tp:taxon-name-part></tp:taxon-name></italic> and “-<italic>cola</italic>” means inhabiting.</p></tp:treatment-sec><tp:treatment-sec sec-type="Holotype" id="SECID0ERBCM"><title>Holotype.</title><p>CAF800084.</p></tp:treatment-sec><tp:treatment-sec sec-type="description" id="SECID0EWBCM"><title>Description.</title><p>Associated with branch canker disease of <italic><tp:taxon-name><tp:taxon-name-part taxon-name-part-type="genus" reg="Sibiraea">Sibiraea</tp:taxon-name-part><tp:taxon-name-part taxon-name-part-type="species" reg="angustata">angustata</tp:taxon-name-part></tp:taxon-name></italic>. <bold><italic>Sexual morph</italic></bold>: Undetermined. <bold><italic>Asexual morph</italic></bold>: Pycnidial stromata ostiolated, immersed or semi-immersed in the host bark, scattered, discoid, with multiple locules. Conceptacle black, circular surrounded stromata. Ectostromatic disc black, circular to ovoid, (200–)300–450(–500) μm diam., with one ostiole per disc. Ostioles dark, at the same level as the disc, (30–)60–80(–95) μm diam. Locule numerous, arranged circularly or elliptically with independent walls, (200–)250–380(–500) μm diam. Peridium comprising few layers of cells of textura angularis, with innermost layer brown, outer layer brown to dark brown. Conidiophores hyaline, unbranched, thin-walled, filamentous. Conidiogenous cells enteroblastic polyphialidic, 12.5–32.5 × 2–3.5 μm. Conidia hyaline, allantoid, smooth, aseptate, thin-walled, (3.3–)3.4–4.3(–4.5) × 1.2–1.6 μm (x̄ = 3.9 × 1.5 μm).</p><fig id="F3" position="float" orientation="portrait"><object-id xmlns:xlink="http://www.w3.org/1999/xlink" content-type="doi" xlink:type="simple">10.3897/mycokeys.104.113567.figure4</object-id><object-id xmlns:xlink="http://www.w3.org/1999/xlink" content-type="arpha" xlink:type="simple">AA0B15DF-B470-5322-A2F7-B7EB1BC241BE</object-id><label>Figure 4.</label><caption><p><italic><tp:taxon-name><tp:taxon-name-part taxon-name-part-type="genus" reg="Cytospora">Cytospora</tp:taxon-name-part><tp:taxon-name-part taxon-name-part-type="species" reg="sibiraeicola">sibiraeicola</tp:taxon-name-part></tp:taxon-name></italic> (CAF800084, holotype) <bold>A, B</bold> canker disease symptom <bold>C</bold> conidioma <bold>D</bold> transverse section through a conidioma <bold>E</bold> longitudinal section through a conidioma <bold>F</bold> conidiophores and conidia <bold>G, H</bold> conidia. Scale bars: 2000 µm (<bold>B</bold>); 1000 µm (<bold>C–E</bold>); 10 µm (<bold>F–H</bold>).</p></caption><graphic xmlns:xlink="http://www.w3.org/1999/xlink" xlink:href="mycokeys-104-051-g004.jpg" position="float" orientation="portrait" xlink:type="simple" id="oo_1026490.jpg"><uri content-type="original_file" xlink:type="simple">https://binary.pensoft.net/fig/1026490</uri></graphic></fig></tp:treatment-sec><tp:treatment-sec sec-type="description" id="SECID0EXDCM"><title>Culture characteristics.</title><p>Colonies on PDA flat, with flocculent aerial mycelium and undulate margin, initially white, becoming olivaceous grey and reaching 90 mm diameter after 10 days at 25 °C, sterile.</p></tp:treatment-sec><tp:treatment-sec sec-type="material" id="SECID0E3DCM"><title>Materials examined.</title><p>China, Tibet Tibetan Autonomous Region, Lhasa City, Mozhugongka County, Riduo Township, Zen Village, on cankered branches of <italic><tp:taxon-name><tp:taxon-name-part taxon-name-part-type="genus" reg="Sibiraea">Sibiraea</tp:taxon-name-part><tp:taxon-name-part taxon-name-part-type="species" reg="angustata">angustata</tp:taxon-name-part></tp:taxon-name></italic>, 28 July 2022, Jin Peng, Liu Yuanyuan, Jiang Ning and Liu Min (CAF800083, holotype); ex-type cultures <abbrev xmlns:xlink="http://www.w3.org/1999/xlink" xlink:title="China Forestry Culture Collection Center" id="ABBRID0ENECM" xlink:type="simple">CFCC</abbrev> 59100 and <abbrev xmlns:xlink="http://www.w3.org/1999/xlink" xlink:title="China Forestry Culture Collection Center" id="ABBRID0ERECM" xlink:type="simple">CFCC</abbrev> 59101.</p></tp:treatment-sec><tp:treatment-sec sec-type="notes" id="SECID0EVECM"><title>Notes.</title><p><italic><tp:taxon-name><tp:taxon-name-part taxon-name-part-type="genus" reg="Cytospora">Cytospora</tp:taxon-name-part><tp:taxon-name-part taxon-name-part-type="species" reg="sibiraeicola">sibiraeicola</tp:taxon-name-part></tp:taxon-name></italic> is phylogenetically close to <italic><tp:taxon-name><tp:taxon-name-part taxon-name-part-type="genus" reg="Cytospora">C.</tp:taxon-name-part><tp:taxon-name-part taxon-name-part-type="species" reg="phialidica">phialidica</tp:taxon-name-part></tp:taxon-name></italic> and <italic><tp:taxon-name><tp:taxon-name-part taxon-name-part-type="genus" reg="Cytospora">C.</tp:taxon-name-part><tp:taxon-name-part taxon-name-part-type="species" reg="viticola">viticola</tp:taxon-name-part></tp:taxon-name></italic> (Fig. <xref ref-type="fig" rid="F4">1</xref>). Morphologically, <italic><tp:taxon-name><tp:taxon-name-part taxon-name-part-type="genus" reg="Cytospora">C.</tp:taxon-name-part><tp:taxon-name-part taxon-name-part-type="species" reg="sibiraeicola">sibiraeicola</tp:taxon-name-part></tp:taxon-name></italic> (3.4–4.3 × 1.2–1.6 μm) and <italic><tp:taxon-name><tp:taxon-name-part taxon-name-part-type="genus" reg="Cytospora">C.</tp:taxon-name-part><tp:taxon-name-part taxon-name-part-type="species" reg="phialidica">phialidica</tp:taxon-name-part></tp:taxon-name></italic> (3.5–5 × 1–2 μm) have much shorter conidia than <italic><tp:taxon-name><tp:taxon-name-part taxon-name-part-type="genus" reg="Cytospora">C.</tp:taxon-name-part><tp:taxon-name-part taxon-name-part-type="species" reg="viticola">viticola</tp:taxon-name-part></tp:taxon-name></italic> (5.2–7 × 0.9–1.6 μm) (<xref ref-type="bibr" rid="B18">Lawrence et al. 2017</xref>; <xref ref-type="bibr" rid="B20">Li et al. 2020</xref>). In addition, these three species can be distinguished by the host and distribution (<italic><tp:taxon-name><tp:taxon-name-part taxon-name-part-type="genus" reg="Cytospora">C.</tp:taxon-name-part><tp:taxon-name-part taxon-name-part-type="species" reg="sibiraeicola">sibiraeicola</tp:taxon-name-part></tp:taxon-name></italic> from <italic><tp:taxon-name><tp:taxon-name-part taxon-name-part-type="genus" reg="Sibiraea">Sibiraea</tp:taxon-name-part><tp:taxon-name-part taxon-name-part-type="species" reg="angustata">angustata</tp:taxon-name-part></tp:taxon-name></italic> in China vs. <italic><tp:taxon-name><tp:taxon-name-part taxon-name-part-type="genus" reg="Cytospora">C.</tp:taxon-name-part><tp:taxon-name-part taxon-name-part-type="species" reg="phialidica">phialidica</tp:taxon-name-part></tp:taxon-name></italic> from <italic><tp:taxon-name><tp:taxon-name-part taxon-name-part-type="genus" reg="Alnus">Alnus</tp:taxon-name-part><tp:taxon-name-part taxon-name-part-type="species" reg="glutinosa">glutinosa</tp:taxon-name-part></tp:taxon-name></italic> in Italy vs. <italic><tp:taxon-name><tp:taxon-name-part taxon-name-part-type="genus" reg="Cytospora">C.</tp:taxon-name-part><tp:taxon-name-part taxon-name-part-type="species" reg="viticola">viticola</tp:taxon-name-part></tp:taxon-name></italic> from <italic><tp:taxon-name><tp:taxon-name-part taxon-name-part-type="genus" reg="Vitis">Vitis</tp:taxon-name-part><tp:taxon-name-part taxon-name-part-type="species" reg="vinifera">vinifera</tp:taxon-name-part></tp:taxon-name></italic> in the USA) (<xref ref-type="bibr" rid="B18">Lawrence et al. 2017</xref>; <xref ref-type="bibr" rid="B20">Li et al. 2020</xref>).</p></tp:treatment-sec><tp:treatment-sec><!--Section generated to contain objects referenced in tp:taxon-treatment.--><fig id="F4" position="float" orientation="portrait"><object-id xmlns:xlink="http://www.w3.org/1999/xlink" content-type="doi" xlink:type="simple">10.3897/mycokeys.104.113567.figure1</object-id><object-id xmlns:xlink="http://www.w3.org/1999/xlink" content-type="arpha" xlink:type="simple">694C42D4-F28A-5932-8C36-2A2B3338A66A</object-id><label>Figure 1.</label><caption><p>Maximum Likelihood tree generated from combined <abbrev xmlns:xlink="http://www.w3.org/1999/xlink" xlink:title="internal transcribed spacer region rDNA" id="ABBRID0ETIBM" xlink:type="simple">ITS</abbrev>, <italic><abbrev xmlns:xlink="http://www.w3.org/1999/xlink" xlink:title="partial actin" id="ABBRID0EYIBM" xlink:type="simple">act</abbrev></italic>, <italic><abbrev xmlns:xlink="http://www.w3.org/1999/xlink" xlink:title="RNA polymerase II second largest subunit" id="ABBRID0E4IBM" xlink:type="simple">rpb2</abbrev></italic>, <italic><abbrev xmlns:xlink="http://www.w3.org/1999/xlink" xlink:title="translation elongation factor 1-alpha" id="ABBRID0ECJBM" xlink:type="simple">tef1</abbrev></italic> and <italic><abbrev xmlns:xlink="http://www.w3.org/1999/xlink" xlink:title="beta-tubulin" id="ABBRID0EHJBM" xlink:type="simple">tub2</abbrev></italic> sequence data. Bootstrap support values ≥ 50% and Bayesian posterior probabilities ≥ 0.90 are demonstrated at the branches. Ex-type cultures are marked with (*).</p></caption><graphic xmlns:xlink="http://www.w3.org/1999/xlink" xlink:href="mycokeys-104-051-g001.jpg" position="float" orientation="portrait" xlink:type="simple" id="oo_1026487.jpg"><uri content-type="original_file" xlink:type="simple">https://binary.pensoft.net/fig/1026487</uri></graphic></fig></tp:treatment-sec><ref-list><ref id="B18"><mixed-citation xmlns:xlink="http://www.w3.org/1999/xlink" xlink:type="simple"><person-group><name name-style="western"><surname>Lawrence</surname><given-names>DP</given-names></name><name name-style="western"><surname>Travadon</surname><given-names>R</given-names></name><name name-style="western"><surname>Pouzoulet</surname><given-names>J</given-names></name><name name-style="western"><surname>Rolshausen</surname><given-names>PE</given-names></name><name name-style="western"><surname>Wilcox</surname><given-names>WF</given-names></name><name name-style="western"><surname>Baumgartner</surname><given-names>K</given-names></name></person-group> (<year>2017</year>) <article-title>Characterization of <italic><tp:taxon-name><tp:taxon-name-part taxon-name-part-type="genus">Cytospora</tp:taxon-name-part></tp:taxon-name></italic> isolates from wood cankers of declining grapevine in North America, with the descriptions of two new <italic><tp:taxon-name><tp:taxon-name-part taxon-name-part-type="genus">Cytospora</tp:taxon-name-part></tp:taxon-name></italic> species.</article-title><source>Plant Pathology</source><volume>66</volume>(<issue>5</issue>): <fpage>713</fpage>–<lpage>725</lpage>. <ext-link xlink:href="10.1111/ppa.12621" ext-link-type="doi" xlink:type="simple">https://doi.org/10.1111/ppa.12621</ext-link></mixed-citation></ref><ref id="B20"><mixed-citation xmlns:xlink="http://www.w3.org/1999/xlink" xlink:type="simple"><person-group><name name-style="western"><surname>Li</surname><given-names>WJ</given-names></name><name name-style="western"><surname>McKenzie</surname><given-names>EH</given-names></name><name name-style="western"><surname>Liu</surname><given-names>JK</given-names></name><name name-style="western"><surname>Bhat</surname><given-names>DJ</given-names></name><name name-style="western"><surname>Dai</surname><given-names>DQ</given-names></name><name name-style="western"><surname>Camporesi</surname><given-names>E</given-names></name><name name-style="western"><surname>Tian</surname><given-names>Q</given-names></name><name name-style="western"><surname>Maharachchikumbura</surname><given-names>SSN</given-names></name><name name-style="western"><surname>Luo</surname><given-names>Z-L</given-names></name><name name-style="western"><surname>Shang</surname><given-names>Q-J</given-names></name><name name-style="western"><surname>Zhang</surname><given-names>J-F</given-names></name><name name-style="western"><surname>Tangthirasunun</surname><given-names>N</given-names></name><name name-style="western"><surname>Karunarathna</surname><given-names>SC</given-names></name><name name-style="western"><surname>Xu</surname><given-names>J-C</given-names></name><name name-style="western"><surname>Hyde</surname><given-names>KD</given-names></name></person-group> (<year>2020</year>) <article-title>Taxonomy and phylogeny of hyaline-spored coelomycetes.</article-title><source>Fungal Diversity</source><volume>100</volume>(<issue>1</issue>): <fpage>279</fpage>–<lpage>801</lpage>. <ext-link xlink:href="10.1007/s13225-020-00440-y" ext-link-type="doi" xlink:type="simple">https://doi.org/10.1007/s13225-020-00440-y</ext-link></mixed-citation></ref></ref-list></tp:taxon-treatment>
